# Supplementary material for: Mental Health Literacy about Personality Disorders: A Multicultural Study
Source: Behav Sci (Basel). 2023 Jul 21;13(7):605. doi: 10.3390/bs13070605 (PMC10376649; doi:10.3390/bs13070605)
Supplement: Supplementary file 1 [file behavsci-13-00605-s001.zip]

Archive with 1 entries (1 files):
- behavsci-2277548-supplementary.pdf
